# Supplementary material for: “Omics” data integration and functional analyses link Enoyl-CoA hydratase, short chain 1 to drug refractory dilated cardiomyopathy
Source: BMC Med Genomics. 2018 Dec 12;11:110. doi: 10.1186/s12920-018-0439-6 (PMC6292014; doi:10.1186/s12920-018-0439-6)
Supplement: Supplementary file 1 — Table S1. Exome sequence data sets from the HapMap. Legend: Exome sequencing of (CEU) Utah residents with ancestry from Northern and Western Europe and of (CHB) Han Chinese in Beijing, China - CEPH – HapMap. Table S2. Coverage: Reads mapped per drDCM subject. Legend: Percentage and number of reads mapped before and after filtering for each subject in the drDCM case control study. Table S3. Alignment Summary (Italian). Legend: Mean coverage: the total number of targeted bases divided by the targeted region size. Target coverage at 1X: Percentage targets with coverage greater. Table S4. Alignment summary (Chinese). Legend: Mean coverage: the total number of targeted bases divided by the targeted region size. Target coverage at 1X: Percentage targets with coverage greater. Table S5. Alignment summary: HapMap project data set. Legend: Mean coverage: the total number of targeted bases divided by the targeted region size. Target coverage at 1X: Percentage targets with coverage greater than 1X. Target coverage at 10X: Percentage targets with coverage greater than 10X. Target coverage at 20X: Percentage targets with coverage greater than 20X. Target coverage at 50X: Percentage targets with coverage greater than 50X. Table S6. drDCM 131 variants in differentially expressed genes. Table S7. drDCM Pathways. Table S8. Variants found in a pathway. Table S9. RNA-Seq drDCM genotypes: ECHS1, DBT, and MCCC1. Legend: Ref: reference allele, Alt: alternative allele, DCM: dilated cardiomyopathy, CTR: control. ECHS1: enoyl-CoA hydratase, short chain, 1, mitochondrial, DBT: Dihydrolipoamide branched chain transacylase E2, and MCCC1: methyl crotonoyl-CoA carboxylase 1. Table S10. Variants in DCM pedigrees from Italy and China. Legend: Genotypes for DCM cases for the ECHS1, DBT, and MCCC1 genes. ECHS1: enoyl-CoA hydratase, short chain, 1, mitochondrial, DBT: Dihydrolipoamide branched chain transacylase E2, and MCCC1: methyl crotonoyl-CoA carboxylase 1. Table S11. Variant scanning in HapMap [file 12920_2018_439_MOESM1_ESM.xlsx]

## Sheet: AdditionalTable1
Race	SRA	HapMap ID	Ethnicity	Population	Sex
Caucasian	SRR070835	NA12273	UTAH/MORMON	CEU	female
Caucasian	SRR702068	NA12155	UTAH/MORMON	CEU	male
Caucasian	SRR707191	NA11993	UTAH/MORMON	CEU	female
Caucasian	SRR715913	NA12812	UTAH/MORMON	CEU	male
East Asian	ERR031854	NA18526	Han Chinese in Beijing, China	CHB	female
East Asian	ERR031856	NA18545	Han Chinese in Beijing, China	CHB	female
East Asian	ERR031872	NA18603	Han Chinese in Beijing, China	CHB	male
East Asian	ERR031873	NA18605	Han Chinese in Beijing, China	CHB	male
East Asian	ERR032033	NA18537	Han Chinese in Beijing, China	CHB	female

## Sheet: AdditionalTable2
Sample ID	Read Length	Number of Reads	% Total aligned	% Abundant	% Unaligned	Median CV Coverage Uniformity	% Stranded
SRR1781571_GSM1597918-DCM_S48-Homo-sapiens-RNA-Seq	75/75	57854649	0.9446	0.3205	0.0554	0.69	0.4909
SRR1781570_GSM1597917-DCM_S32-Homo-sapiens-RNA-Seq	75/75	53411184	0.9518	0.316	0.0482	0.69	0.4901
SRR1781569_GSM1597916-DCM_S30-Homo-sapiens-RNA-Seq	75/75	53628914	0.9428	0.3411	0.0572	0.61	0.4934
SRR1781568_GSM1597915-DCM_S27-Homo-sapiens-RNA-Seq	75/75	54445923	0.8965	0.3744	0.1035	0.64	0.4914
SRR1781567_GSM1597914-DCM_S26-Homo-sapiens-RNA-Seq	75/75	43647720	0.9178	0.2603	0.0822	1.27	0.4894
SRR1781566_GSM1597913-DCM_S24-Homo-sapiens-RNA-Seq	75/75	65790750	0.9493	0.3839	0.0507	0.61	0.4934
SRR1781565_GSM1597912-CTR_S6a-Homo-sapiens-RNA-Seq	75/75	75213034	0.9005	0.8518	0.0995	0.84	0.4937
SRR1781564_GSM1597911-CTR_S4a-Homo-sapiens-RNA-Seq	75/75	58046423	0.9458	0.8977	0.0542	0.8	0.4917
SRR1781563_GSM1597910-CTR_S3b-Homo-sapiens-RNA-Seq	75/75	51926034	0.9153	0.8061	0.0847	0.99	0.4955
SRR1781562_GSM1597909-CTR_S1a-Homo-sapiens-RNA-Seq	75/75	74879899	0.9482	0.4803	0.0518	0.65	0.4945

## Sheet: AdditionalTable3
Sample	Sample ID	Mean Coverage Coverage Depth	Target Coverage at 1X	Target Coverage at 10X	Target Coverage at 20X	Target Coverage at 50X
FAM001
1	SRR851886_ sample-78	37.7X	0.917	0.772	0.631	0.288
14	SRR851923_sample-38	48.2X	0.955	0.818	0.71	0.387
15	SRR851924_sample-42	53.4X	0.956	0.824	0.724	0.434
FAM027
3	SRR851905_sample-25	22.2X	0.916	0.682	0.437	0.091
5	SRR851914_sample-26	37.6X	0.943	0.873	0.734	0.236
7	SRR851916_sample-27	12.3X	0.921	0.516	0.175	0.013
9	SRR851918_sample-33	8.0X	0.861	0.32	0.074	0.004
13	SRR851922_ sample-37	28.7X	0.943	0.828	0.613	0.119

## Sheet: AdditionalTable4
	Sample Name	Mean Coverage	Target Coverage at 1X	Target Coverage at 10X	Target Coverage at 20X	Target Coverage at 50X
1	SRR2968047_HumanExom_17A-I-X01	68.2 X	0.973	0.888	0.824	0.575
2	SRR2968049_HumanExom_17A-I-X02	82.6 X	0.98	0.906	0.862	0.663
3	SRR2968050_HumanExom_17A-I-X03	48 X	0.961	0.864	0.758	0.402
4	SRR2968053_HumanExom_17A-I-X04	52.6 X	0.961	0.857	0.756	0.445
5	SRR2968056_HumanExom_17A-I-X05	59.1 X	0.963	0.867	0.781	0.498

## Sheet: AdditionalTable5
Sample Name	Mean Region Coverage Depth	Uniformity of Coverage (Pct > 0.2*mean)	Target Coverage at 1X	Target Coverage at 10X	Target Coverage at 20X	Target Coverage at 50X
SRR070835	37.5	0.767	0.905	0.741	0.614	0.279
ERR031854	76.5	0.658	0.826	0.683	0.642	0.532
ERR031873	77.8	0.652	0.818	0.679	0.635	0.52
SRR702068	71.7	0.834	0.921	0.862	0.8	0.538
SRR715913	76	0.814	0.914	0.845	0.791	0.57
ERR032033	42.2	0.634	0.775	0.625	0.55	0.356
ERR031872	85.9	0.65	0.829	0.683	0.642	0.536
ERR031856	88.4	0.659	0.821	0.689	0.652	0.551
SRR707191	85.1	0.838	0.926	0.873	0.828	0.62

## Sheet: AdditionalTable6
GENE HGNC	Locus	Control	DCM	Log2(Fold Change)	Test Statistic	p-value	q-value	rs ID	REF	ALT	Amino Acid Change	DNA Change	Function	Minor Allele Frequency
ACP1	chr2:264868-278282	17.4247	33.1599	0.928307	1.37595	0.0057	0.0380718	rs11553746	C	T	53T/I	aCa/aTa	intron variant,missense,nc transcript variant,synonymous codon	T=0.3104/37541 (ExAC)
														T=0.2434/1219 (1000 Genomes)
														T=0.2854/3712 (GO-ESP)
ACP1	chr2:264868-278282	17.4247	33.1599	0.928307	1.37595	0.0057	0.0380718	rs7576247,rs79716074	A	G	106Q/R	cAa/cGa	missense,nc transcript variant	G=0.3166/38156 (ExAC)
														G=0.2642/1323 (1000 Genomes)
														G=0.3035/3942 (GO-ESP)
ADAP1	chr7:937536-995043	4.27503	9.84959	1.20413	1.34469	0.0033	0.0261155	rs10256887	C	T	182G/S	Ggc/Agc	missense	C=0.1471/16409 (ExAC)
														C=0.1330/666 (1000 Genomes)
														C=0.1241/1610 (GO-ESP)
AMZ2	chr17:66244144-66253305	25.1858	58.8674	1.22486	1.66622	0.0007	0.00891741	rs3213690	A	G	30N/D	Aat/Gat	missense,utr variant 5 prime	A=0.2820/34229 (ExAC)
														A=0.2021/1012 (1000 Genomes)
														A=0.2413/3138 (GO-ESP)
ANTXR2	chr4:80822770-80994626	3.02497	6.17746	1.03009	1.4211	0.0026	0.0221749	rs12647691	C	G	357A/P	Gcc/Ccc	missense	C=0.2300/25401 (ExAC)
														C=0.1973/988 (1000 Genomes)
														C=0.2898/3395 (GO-ESP)
APOA1BP	chr1:156561557-156571567	60.3292	169.621	1.49139	1.48713	0.0017	0.016379	rs6427322	A	C	221I/L	Atc/Ctc	downstream variant 500B,synonymous codon	A=0.0448/5445 (ExAC)
														A=0.0715/358 (1000 Genomes)
														A=0.0682/887 (GO-ESP)
APOA1BP	chr1:156561557-156571567	60.3292	169.621	1.49139	1.48713	0.0017	0.016379	rs6427321	G	A	231G/E	gGg/gAg	intron variant	G=0.0448/5424 (ExAC)
														G=0.0715/358 (1000 Genomes)
														G=0.0682/887 (GO-ESP)
APOA1BP	chr1:156561557-156571567	60.3292	169.621	1.49139	1.48713	0.0017	0.016379	rs7516274	G	C	19V/L	Gtg/Ctg	missense	G=0.0425/4740 (ExAC)
														G=0.0713/357 (1000 Genomes)
														G=0.0523/640 (GO-ESP)
APOA1BP	chr1:156561557-156571567	60.3292	169.621	1.49139	1.48713	0.0017	0.016379	rs6668178	G	A	250E/K	Gaa/Aaa	downstream variant 500B,synonymous codon	G=0.0448/5445 (ExAC)
														G=0.0715/358 (1000 Genomes)
														G=0.0682/887 (GO-ESP)
ASAH1	chr8:17913924-17955160	117.583	322.022	1.45347	1.28118	0.00235	0.0206135	rs10103355	A	G	221V/A	gTc/gCc	missense	A=0.0569/6909 (ExAC)
														A=0.1498/750 (1000 Genomes)
														A=0.1334/1735 (GO-ESP)
ATP8B1	chr18:55297533-55470327	5.41615	2.05339	-1.39926	-1.62581	0.00145	0.0146349	rs222581	C	T	1152A/T	Gct/Act	intron variant,missense	C=0.0003/34 (ExAC)
														C=0.0002/1 (1000 Genomes)
														C=0.0012/16 (GO-ESP)
BRE	chr2:28004230-28561767	19.9064	57.608	1.53303	1.82758	0.00015	0.00282207	.	C	CA	344	.
C10orf71	chr10:50502387-50539141	10.8199	31.8159	1.55606	1.40533	0.0061	0.0397426	rs7921186	T	C	698F/S	tTc/tCc	missense	T=0.0095/1145 (ExAC)
														T=0.0371/186 (1000 Genomes)
														T=0.0336/400 (GO-ESP)
C15orf39	chr15:75494220-75504511	8.81172	4.05163	-1.12092	-1.41417	0.0016	0.0156766	rs3743211	G	A	945G/D	gGt/gAt	missense,utr variant 3 prime	G=0.0230/2783 (ExAC)
														G=0.0531/266 (1000 Genomes)
														G=0.0098/127 (GO-ESP)
C3orf33	chr3:155480400-155524076	2.08381	4.78618	1.19966	1.45459	0.0029	0.0237472	rs358733	C	T	160S/N	aGt/aAt	missense	C=0.1760/20098 (ExAC)
														C=0.1589/796 (1000 Genomes)
														C=0.2053/2436 (GO-ESP)
CAND2	chr3:12838170-12876313	11.7952	24.5251	1.05606	1.27841	0.00545	0.0368792	rs12629133	G	A	1225A/T	Gct/Act	missense	G=0.4444/53648 (ExAC)
														A=0.4509/2258 (1000 Genomes)
														G=0.4583/5565 (GO-ESP)
CARHSP1	chr16:8946798-8962869	23.8184	10.5553	-1.1741	-1.63856	0.00075	0.00934247	rs988065	A	G	89L/P	cTc/cCc	synonymous codon	A=0.0090/1093 (ExAC)
														A=0.0312/156 (1000 Genomes)
														A=0.0306/398 (GO-ESP)
CD93	chr20:23059992-23066977	31.287	8.71007	-1.84481	-2.33344	5e-05	0.00118756	rs3746731	G	A	541P/S	Cca/Tca	missense	G=0.4365/52709 (ExAC)
														G=0.4589/2298 (1000 Genomes)
														A=0.4991/6491 (GO-ESP)
CHPF	chr2:220403668-220415317	54.475	133.282	1.29082	1.40006	0.0037	0.0281271	rs6436155	T	C	371Q/R	cAg/cGg	missense	T=0.0143/1645 (ExAC)
														T=0.0385/193 (1000 Genomes)
														T=0.0225/292 (GO-ESP)
CILP	chr15:65488336-65503840	11.8904	5.87462	-1.01723	-1.32179	0.0046	0.032667	rs2679117	T	C	979Q/R	cAg/cGg	missense	T=0.0035/419 (ExAC)
														T=0.0090/45 (1000 Genomes)
														T=0.0139/181 (GO-ESP)
CLYBL	chr13:100258917-100609419	5.06986	16.2903	1.68399	2.02836	0.0001	0.00205554	rs3783185	A	G	241I/V	Ata/Gta	intron variant,missense,nc transcript variant	A=0.2527/30678 (ExAC)
														A=0.1749/876 (1000 Genomes)
														A=0.2370/3082 (GO-ESP)
COPRS	chr17:30178883-30186326	38.0876	92.8302	1.28527	1.65705	0.00015	0.00282207	rs8068049	T	C	31S/G	Agt/Ggt	missense	T=0.1174/14258 (ExAC)
														T=0.0960/481 (1000 Genomes)
														T=0.0924/1202 (GO-ESP)
COQ3	chr6:99817347-99842082	10.3203	26.7882	1.37612	1.75091	0.0008	0.00974907	rs4144164	A	G	101Y/H	Tat/Cat	missense	A=0.0156/1890 (ExAC)
														A=0.0509/255 (1000 Genomes)
														A=0.0576/749 (GO-ESP)
COQ3	chr6:99817347-99842082	10.3203	26.7882	1.37612	1.75091	0.0008	0.00974907	rs6925344	T	C	44S/G	Agt/Ggt	missense	T=0.1520/18433 (ExAC)
														T=0.1639/821 (1000 Genomes)
														T=0.2057/2675 (GO-ESP)
COX15	chr10:101419262-101515921	2.53451	6.45135	1.3479	1.30729	0.00495	0.0343853	rs2231687	A	G	374F/L	Ttt/Ctt	intron variant,missense,utr variant 3 prime	A=0.1390/16768 (ExAC)
														A=0.1729/866 (1000 Genomes)
														A=0.1652/2148 (GO-ESP)
CPPED1	chr16:12753655-12897744	1.3093	2.80995	1.10175	1.51241	0.0014	0.0142736	rs1713480	T	C	241K/R	aAa/aGa	missense	T=0.1449/17424 (ExAC)
														T=0.2698/1351 (1000 Genomes)
														T=0.1148/1413 (GO-ESP)
CRELD1	chr3:9975490-9987192	24.2946	51.2776	1.07769	1.49407	0.0015	0.0149655	rs279552	A	G	13M/V	Atg/Gtg	missense	A=0.0084/1021 (ExAC)
														A=0.0044/22 (1000 Genomes)
														A=0.0085/111 (GO-ESP)
CUX1	chr7:101459183-101927417	18.9868	52.3764	1.46392	1.54817	0.00135	0.0139274	rs803064	G	A	478A/T	Gct/Act	missense	G=0.4315/52313 (ExAC)
														G=0.4409/2208 (1000 Genomes)
														G=0.4250/5528 (GO-ESP)
DBN1	chr5:176883613-176900694	35.8786	15.474	-1.21327	-1.61917	0.00095	0.0108825	rs28538572	A	G	553S/P	Tcc/Ccc	missense	A=0.0005/58 (ExAC)
														A=0.0012/6 (1000 Genomes)
														A=0.0013/17 (GO-ESP)
DBT	chr1:100652477-100715409	2.1755	4.21758	0.955072	1.3703	0.00545	0.0368792	rs12021720	T	C	384S/G	Agt/Ggt	missense	T=0.0862/10470 (ExAC)
														T=0.1082/542 (1000 Genomes)
														T=0.1408/1831 (GO-ESP)
DKK3	chr11:11862969-12030935	70.133	335.007	2.25602	1.54559	0.0031	0.0250413	rs3206824	T	C	335R/G	Agg/Ggg	missense	T=0.2219/26636 (ExAC)
														T=0.1879/941 (1000 Genomes)
														T=0.2282/2964 (GO-ESP)
DMKN	chr19:35988026-36004560	10.1259	38.1309	1.91291	1.51976	0.00655	0.0418324	rs909072	T	G	138D/A	gAc/gCc	missense,nc transcript variant	T=0.0044/522 (ExAC)
														T=0.0016/8 (1000 Genomes)
														T=0.0058/76 (GO-ESP)
DNAAF3	chr19:55669810-55678512	6.02022	18.6189	1.62888	1.62083	0.00065	0.00849582	rs890872	C	T	412D/N	Gat/Aat	missense,upstream variant 2KB	C=0.0000/0 (ExAC)
														C=0.0000/0 (1000 Genomes)
DNPEP	chr2:220236416-220252662	23.1214	45.0515	0.962349	1.20875	0.00815	0.0488949	rs907679	A	G	266V/A	gTg/gCg	intron variant,missense	A=0.00002/3 (ExAC)
														A=0.0000/0 (1000 Genomes)
														A=0.00008/1 (GO-ESP)
DPCD	chr10:103348088-103369410	10.8467	39.842	1.87703	2.11858	5e-05	0.00118756	rs7006	T	C	170C/R	Tgc/Cgc	missense	C=0.2499/30328 (ExAC)
														C=0.2272/1138 (1000 Genomes)
														C=0.3070/3993 (GO-ESP)
DUSP27	chr1:167063240-167100772	17.2011	145.157	3.07704	2.69869	5e-05	0.00118756	rs267745	G	C	265E/D	gaG/gaC	missense	G=0.4990/60553 (ExAC)
														G=0.3580/1793 (1000 Genomes)
														G=0.3980/5176 (GO-ESP)
DUSP27	chr1:167063240-167100772	17.2011	145.157	3.07704	2.69869	5e-05	0.00118756	rs267746	A	C	855K/Q	Aaa/Caa	missense	C=0.1553/18831 (ExAC)
														C=0.2029/1016 (1000 Genomes)
														C=0.2409/3133 (GO-ESP)
EARS2	chr16:23532005-23568696	4.41002	9.17437	1.05682	1.36151	0.00295	0.0240843	rs6497671	T	C	457S/G	Agt/Ggt	missense,nc transcript variant	T=0.1694/20431 (ExAC)
														T=0.1981/992 (1000 Genomes)
														T=0.1504/1813 (GO-ESP)
ECHDC3	chr10:11784355-11806065	23.5644	54.5362	1.2106	1.53835	0.00085	0.0101574	rs4750090	G	A	122A/T	Gcg/Acg	missense	G=0.0256/3104 (ExAC)
														G=0.0865/433 (1000 Genomes)
														G=0.0893/1161 (GO-ESP)
ECHDC3	chr10:11784355-11806065	23.5644	54.5362	1.2106	1.53835	0.00085	0.0101574	rs7910140	G	A	204A/T	Gcg/Acg	intron variant,missense	G=0.0243/2939 (ExAC)
														G=0.0841/421 (1000 Genomes)
														G=0.0878/1142 (GO-ESP)
ECHS1	chr10:135175986-135186908	113.202	351.174	1.63329	1.51598	0.00135	0.0139274	rs10466126	A	G	11V/A	gTc/gCc	missense,upstream variant 2KB	A=0.2448/3918 (ExAC)
														A=0.3241/1623 (1000 Genomes)
														A=0.3952/4755 (GO-ESP)
ECHS1	chr10:135175986-135186908	113.202	351.174	1.63329	1.51598	0.00135	0.0139274	rs1049951	G	A	75T/I	aCc/aTc	missense	G=0.0869/10314 (ExAC)
														G=0.1787/895 (1000 Genomes)
														G=0.1987/2583 (GO-ESP)
EXOSC5	chr19:41892275-41903256	9.89333	21.3094	1.10696	1.28628	0.0045	0.0321843	rs10853751	G	A	5T/M	aCg/aTg	missense,upstream variant 2KB
FAM193B	chr5:176946787-176981548	27.2284	9.05582	-1.58819	-2.22888	5e-05	0.00118756	rs337382	A	G	362S/P	Tca/Cca	A=0.0079/676 (ExAC)	G=0.4046/49091 (ExAC)
													A=0.0292/146 (1000 Genomes)	G=0.3856/1931 (1000 Genomes)
													A=0.0304/381 (GO-ESP)	G=0.3278/4263 (GO-ESP)
FARSB	chr2:223436161-223521074	7.08672	18.7673	1.40503	1.9096	5e-05	0.00118756	rs7185	C	T	486V/I	Gtt/Att	missense,nc transcript variant	C=0.1181/14268 (ExAC)
														C=0.1639/821 (1000 Genomes)
														C=0.1941/2525 (GO-ESP)
FBLN2	chr3:13590624-13679922	75.3905	30.8639	-1.28846	-1.5494	0.0029	0.0237472	rs9843344	A	G	854T/A	Acc/Gcc	missense	A=0.2636/31362 (ExAC)
														A=0.1947/975 (1000 Genomes)
														A=0.3043/3899 (GO-ESP)
FMNL1	chr17:43299291-43325157	6.35318	2.14272	-1.56804	-1.96376	0.0001	0.00205554	rs7219366	C	G	33P/A	Ccc/Gcc	missense	C=0.0000/0 (ExAC)
														C=0.0112/56 (1000 Genomes)
														C=0.0049/62 (GO-ESP)
FREM1	chr9:14734663-14911639	1.87079	0.697786	-1.42279	-1.44701	0.00315	0.025306	rs10961689	T	G	2144Q/P	cAa/cCa	missense,utr variant 3 prime	T=0.2615/30870 (ExAC)
														T=0.2650/1327 (1000 Genomes)
														T=0.2474/2985 (GO-ESP)
GCSH	chr16:81115551-81129980	11.3321	24.1695	1.09277	1.57787	0.00115	0.012379	rs8052579	G	A	21S/L	tCa/tTa	missense,nc transcript variant	G=0.3519/19 (ExAC)
														G=0.2774/1389 (1000 Genomes)
GSTZ1	chr14:77787229-77797940	8.82764	24.7453	1.48706	1.60569	0.00015	0.00282207	rs1046428	T	C	27M/T	aTg/aCg	intron variant,missense	T=0.1838/22276 (ExAC)
														T=0.1470/736 (1000 Genomes)
														T=0.1625/2113 (GO-ESP)
HCLS1	chr3:121350244-121379795	10.409	4.45207	-1.22529	-1.62652	0.0005	0.00701028	rs9869984	C	G	399V/L	Gta/Cta	missense	C=0.0013/152 (ExAC)
														C=0.0046/23 (1000 Genomes)
														C=0.0040/52 (GO-ESP)
HDHD3	chr9:116135695-116139289	9.3881	21.0324	1.16371	1.40486	0.0033	0.0261155	rs1043836	C	T	146G/E	gGg/gAg	missense	C=0.3846/46663 (ExAC)
														C=0.4131/2069 (1000 Genomes)
														C=0.3972/5166 (GO-ESP)
HEYL	chr1:40087443-40105348	29.3684	10.2454	-1.51928	-2.03528	5e-05	0.00118756	rs784625	T	C	47H/R	cAc/cGc	missense	T=0.0113/1373 (ExAC)
														T=0.0108/54 (1000 Genomes)
														T=0.0075/97 (GO-ESP)
HOMER3	chr19:19040009-19052085	8.29547	28.5558	1.78339	2.08726	5e-05	0.00118756	rs1059240	G	C	133S/R	agC/agG	missense,nc transcript variant	G=0.0000/0 (ExAC)
														G=0.0000/0 (1000 Genomes)
HSD17B11	chr4:88257676-88312455	11.6353	5.56798	-1.06329	-1.40332	0.0032	0.0255465	rs9991501	T	C	239Q/R	cAa/cGa	missense	T=0.0228/2764 (ExAC)
														T=0.0116/58 (1000 Genomes)
														T=0.0248/322 (GO-ESP)
ID3	chr1:23884420-23886285	156.618	52.3462	-1.58109	-2.15213	5e-05	0.00118756	rs11574	T	C	105T/A	Act/Gct	missense,upstream variant 2KB	T=0.1963/23787 (ExAC)
														T=0.1096/549 (1000 Genomes)
														T=0.1781/2316 (GO-ESP)
IER3	chr6:30710797-30712332	36.3661	139.63	1.94094	2.1875	5e-05	0.00118756	rs3094124,rs114637387	C	G	127A/P	Gcc/Ccc	missense,upstream variant 2KB	C=0.0574/6915 (ExAC)
														C=0.0315/158 (1000 Genomes)
														C=0.0642/835 (GO-ESP)
IFIH1	chr2:163123439-163175218	4.09729	1.10139	-1.89534	-2.25399	5e-05	0.00118756	rs1990760	C	T	946A/T	Gca/Aca	missense	C=0.4953/60100 (ExAC)
														T=0.3566/1786 (1000 Genomes)
														T=0.4614/6001 (GO-ESP)
IFITM1	chr11:313990-315272	229.603	106.762	-1.10475	-1.47785	0.00235	0.0206135	rs9667990	C	G	13P/A	Cca/Gca	missense	C=0.0000/0 (ExAC)
														C=0.0000/0 (1000 Genomes)
ITIH5	chr10:7601231-7708961	13.1847	6.31401	-1.06224	-1.37884	0.00265	0.0224112	rs3824658	C	T	717R/Q	cGg/cAg	missense	C=0.3064/37001 (ExAC)
														C=0.4283/2145 (1000 Genomes)
														C=0.3354/4362 (GO-ESP)
ITIH5	chr10:7601231-7708961	13.1847	6.31401	-1.06224	-1.37884	0.00265	0.0224112	rs10795551	A	G	707F/S	tTc/tCc	missense	A=0.0091/1105 (ExAC)
														A=0.0333/167 (1000 Genomes)
														A=0.0315/410 (GO-ESP)
KBTBD12	chr3:127634200-127706687	4.65103	11.2575	1.27526	1.53143	0.0015	0.0149655	rs4141499	C	A	22Q/K	Cag/Aag	missense	C=0.3905/47023 (ExAC)
														C=0.3073/1539 (1000 Genomes)
														C=0.3558/4237 (GO-ESP)
KIF17	chr1:20990422-21044510	10.7137	2.65149	-2.01458	-2.36363	5e-05	0.00118756	rs631357	G	C	933D/E	gaC/gaG	missense,nc transcript variant	G=0.2477/30071 (ExAC)
														G=0.2955/1480 (1000 Genomes)
														G=0.2097/2728 (GO-ESP)
KPNA1	chr3:122135052-122233786	4.71605	9.02158	0.935802	1.32897	0.00695	0.0433858	rs4678193	C	T	73S/N	aGt/aAt	missense,nc transcript variant	C=0.0020/240 (ExAC)
														C=0.0062/31 (1000 Genomes)
														C=0.0072/94 (GO-ESP)
LHPP	chr10:126150340-126302710	4.89753	15.7783	1.68781	1.88238	5e-05	0.00118756	rs6597801	A	G	94Q/R	cAa/cGa	missense,nc transcript variant	A=0.1172/14207 (ExAC)
														A=0.1020/511 (1000 Genomes)
														A=0.0840/1092 (GO-ESP)
LYPLAL1	chr1:219347172-219414565	12.6646	43.3841	1.77636	1.88407	0.00035	0.00534688	rs940570	A	G	131I/M	atA/atG	missense	A=0.0105/1275 (ExAC)
														A=0.0367/184 (1000 Genomes)
														A=0.0355/461 (GO-ESP)
MAGEF1	chr3:184428154-184429836	13.7851	25.6081	0.893487	1.23931	0.00545	0.0368792	rs9872799	T	G	236E/A	gAa/gCa	missense	T=0.3554/43078 (ExAC)
														T=0.4433/2220 (1000 Genomes)
														T=0.3284/4271 (GO-ESP)
MCAT	chr22:43528211-43539403	6.03456	18.5876	1.62302	1.83744	0.0001	0.00205554	rs13815	G	C	303A/G	gCg/gGg	missense,nc transcript variant,utr variant 3 prime	G=0.3955/48012 (ExAC)
														C=0.4896/2452 (1000 Genomes)
														G=0.4522/5881 (GO-ESP)
MCCC1	chr3:182732976-182817375	8.30252	25.499	1.61882	2.05739	0.0001	0.00205554	rs2270968	T	G	329H/P	cAc/cCc	intron variant,missense,nc transcript variant	T=0.3752/45346 (ExAC)
														G=0.4649/2328 (1000 Genomes)
														T=0.4152/5400 (GO-ESP)
MECR	chr1:29519168-29557470	6.10667	16.0678	1.39571	1.80933	5e-05	0.00118756	rs1128400	A	G	20F/L	Ttc/Ctc	missense,nc transcript variant	A=0.1832/22236 (ExAC)
														A=0.2819/1412 (1000 Genomes)
														A=0.1512/1966 (GO-ESP)
METTL22	chr16:8715526-8740625	8.7196	20.4156	1.22734	1.56042	0.00115	0.012379	rs1731000	G	A	62A/T	Gca/Aca	intron variant,missense,nc transcript variant	G=0.0037/448 (ExAC)
														G=0.0138/69 (1000 Genomes)
														G=0.0130/163 (GO-ESP)
METTL22	chr16:8715526-8740625	8.7196	20.4156	1.22734	1.56042	0.00115	0.012379	rs1641066	T	C	147I/T	aTt/aCt	intron variant,nc transcript variant,synonymous codon	T=0.0038/446 (ExAC)
														T=0.0142/71 (1000 Genomes)
														T=0.0134/170 (GO-ESP)
MIIP	chr1:12079298-12092212	7.67601	19.5283	1.34714	1.53863	0.00205	0.0186858	rs2295283	A	G	167K/E	Aag/Gag	missense	A=0.2942/32181 (ExAC)
														A=0.3307/1656 (1000 Genomes)
														A=0.2617/3404 (GO-ESP)
MIPEP	chr13:24304324-24476180	8.34132	25.0002	1.58359	1.7665	0.0032	0.0255465	rs7333040	T	C	488S/G	Agc/Ggc	missense	T=0.0064/776 (ExAC)
														T=0.0170/85 (1000 Genomes)
														T=0.0149/194 (GO-ESP)
MLIP	chr6:53883692-54131082	36.9159	128.778	1.80257	1.6902	0.00095	0.0108825	rs6934690	T	A	164S/T	Tct/Act	intron variant,missense	T=0.1205/14614 (ExAC)
														T=0.2027/1015 (1000 Genomes)
														T=0.1496/1946 (GO-ESP)
MLIP	chr6:53883692-54131082	36.9159	128.778	1.80257	1.6902	0.00095	0.0108825	rs4712056	G	A	97V/I	Gtc/Atc	missense	G=0.3698/44870 (ExAC)
														G=0.3844/1925 (1000 Genomes)
														G=0.4067/5290 (GO-ESP)
MLLT6	chr17:36858654-36886056	35.8258	16.3352	-1.13302	-1.36458	0.00485	0.0339749	rs17855918	T	C	33V/A	gTc/gCc	missense,upstream variant 2KB	T=0.0000/0 (ExAC)
														T=0.0000/0 (1000 Genomes)
MPV17L2	chr19:18304039-18307550	12.1519	25.9552	1.09484	1.40124	0.00195	0.017963	rs2271881	C	T	139P/S	Cca/Tca	synonymous codon	T=0.3024/36489 (ExAC)
														T=0.2448/1226 (1000 Genomes)
														T=0.3237/4072 (GO-ESP)
MRPL35	chr2:86426555-86440477	15.9881	34.8268	1.1232	1.32532	0.0077	0.0469774	rs10901	C	T	19P/S	Ccc/Tcc	missense	T=0.4000/48346 (ExAC)
														T=0.2446/1225 (1000 Genomes)
														T=0.3721/4840 (GO-ESP)
MRPL52	chr14:23299091-23304246	23.8929	70.4526	1.56007	1.43972	0.0055	0.0370731	rs4982685	T	C	18V/A	gTa/gCa	missense,utr variant 5 prime	T=0.1480/17818 (ExAC)
														T=0.1324/663 (1000 Genomes)
														T=0.1643/2137 (GO-ESP)
MYOM3	chr1:24382530-24438665	35.5334	98.814	1.47554	1.32689	0.00285	0.0235804	rs4393101	T	C	528D/G	gAc/gGc	missense	T=0.0060/563 (ExAC)
														T=0.0212/106 (1000 Genomes)
														T=0.0210/254 (GO-ESP)
MYOT	chr5:137197616-137223540	1.10449	3.67796	1.73553	1.78691	0.0006	0.00799553	rs6890689,rs41431944	A	C	74K/Q	Aag/Cag	intron variant,missense	A=0.0041/497 (ExAC)
NDUFS4	chr5:52856464-52979171	79.3909	176.978	1.15652	1.44678	0.0027	0.0227033	rs31304	A	C	124S/R	Agt/Cgt	nc transcript variant,synonymous codon	A=0.0447/5366 (ExAC)
														A=0.0565/283 (1000 Genomes)
														A=0.0312/406 (GO-ESP)
NFKBIL1	chr6:31514627-31526606	10.0374	20.8308	1.05333	1.21242	0.00705	0.0438381	rs3130062	C	T	224R/C	Cgt/Tgt	intron variant,missense	C=0.0434/4916 (ExAC)
														C=0.0180/90 (1000 Genomes)
														C=0.0516/435 (GO-ESP)
NUCB2	chr11:17298285-17354173	16.1348	30.3855	0.913208	1.31452	0.00485	0.0339749	rs2521998	G	A	303S/N	aGt/aAt	missense,nc transcript variant	G=0.00002/3 (ExAC)
														G=0.0000/0 (1000 Genomes)
														G=0.00009/1 (GO-ESP)
PCM1	chr8:17780255-17887457	5.78346	13.6024	1.23386	1.7018	0.0008	0.00974907	rs208753	A	G	597M/V	Atg/Gtg	missense,nc transcript variant	A=0.2637/31827 (ExAC)
														A=0.3071/1538 (1000 Genomes)
														A=0.1850/2244 (GO-ESP)
PDPN	chr1:13910251-13944452	2.2676	5.93648	1.38844	1.66053	0.00105	0.0115968	rs2486188	C	G	142A/G	gCa/gGa	missense	C=0.0448/5434 (ExAC)
														C=0.0186/93 (1000 Genomes)
														C=0.0331/431 (GO-ESP)
PIGP	chr21:38437663-38445458	13.1846	29.0409	1.13923	1.56427	0.00245	0.021266	rs2507733	C	T	9A/T	Gcg/Acg	intron variant,missense,upstream variant 2KB	C=0.0000/0 (ExAC)
														C=0.0000/0 (1000 Genomes)
PLA2G4C	chr19:48551099-48614109	11.1173	21.4401	0.947503	1.22613	0.00805	0.0484471	rs10469296	C	T	111R/Q	cGg/cAg	intron variant,missense	C=0.1756/15972 (ExAC)
														C=0.1839/921 (1000 Genomes)
PLEKHO1	chr1:150121623-150132883	24.9346	66.3233	1.41137	1.60735	0.0004	0.00591665	.	G	A	125E/K	Gaa/Aaa
PLEKHO1	chr1:150121623-150132883	24.9346	66.3233	1.41137	1.60735	0.0004	0.00591665	.	G	GA	125	.
PNN	chr14:39644386-39652422	19.4379	9.23128	-1.07427	-1.49307	0.0011	0.0120307	rs2180792	A	T	441T/S	Acc/Tcc	missense	A=0.0845/10236 (ExAC)
														A=0.0970/486 (1000 Genomes)
														A=0.0617/803 (GO-ESP)
POLR2E	chr19:1065921-1095391	26.0387	62.1873	1.25596	1.48021	0.0012	0.012759	rs12459404	G	A	44S/F	tCt/tTt	intron variant,missense	G=0.00009/11 (ExAC)
														G=0.0000/0 (1000 Genomes)
														G=0.00008/1 (GO-ESP)
PPP1R3A	chr7:113514367-113559088	5.72825	13.1395	1.19775	1.50327	0.002	0.0183263	rs2974944	A	T	476N/K	aaT/aaA	missense	A=0.0010/124 (ExAC)
														A=0.0036/18 (1000 Genomes)
														A=0.0039/51 (GO-ESP)
PPP1R3A	chr7:113514367-113559088	5.72825	13.1395	1.19775	1.50327	0.002	0.0183263	rs2974938	A	T	882L/H	cTt/cAt	missense	A=0.0100/1210 (ExAC)
														A=0.0302/151 (1000 Genomes)
														A=0.0314/408 (GO-ESP)
PPP1R3A	chr7:113514367-113559088	5.72825	13.1395	1.19775	1.50327	0.002	0.0183263	rs2974942	C	T	451V/M	Gtg/Atg	missense	C=0.0084/1017 (ExAC)
														C=0.0300/150 (1000 Genomes)
														C=0.0293/381 (GO-ESP)
PRRC2C	chr1:171454665-171562650	10.3645	4.08034	-1.34489	-1.7042	0.0009	0.0105632	rs235468	C	G	1624S/C	tCt/tGt	missense	C=0.1768/20315 (ExAC)
														C=0.1953/978 (1000 Genomes)
														C=0.2071/2694 (GO-ESP)
PTGR1	chr9:114287438-114362135	8.78057	24.5648	1.48421	1.71168	0.0012	0.012759	rs1053959	C	A	27A/S	Gct/Tct	missense,nc transcript variant	C=0.3990/47524 (ExAC)
														C=0.4022/2014 (1000 Genomes)
														C=0.4123/5362 (GO-ESP)
RAB11FIP1	chr8:37716464-37757015	1.1131	4.41379	1.98743	2.56684	5e-05	0.00118756	rs7817179	A	G	403M/T	aTg/aCg	missense	A=0.2427/29159 (ExAC)
														A=0.1905/954 (1000 Genomes)
														A=0.2555/3323 (GO-ESP)
SAMM50	chr22:44351260-44392412	25.8849	72.2511	1.48091	1.83006	5e-05	0.00118756	rs8418	A	G	135I/V	Atc/Gtc	missense	A=0.3501/42491 (ExAC)
														A=0.2330/1167 (1000 Genomes)
														A=0.3231/4202 (GO-ESP)
SCRN2	chr17:45908992-45918699	24.7604	51.4219	1.05435	1.30349	0.00715	0.0443876	rs7350974	T	C	323M/V	Atg/Gtg	missense,nc transcript variant	T=0.0253/3044 (ExAC)
														T=0.0170/85 (1000 Genomes)
														T=0.0146/189 (GO-ESP)
SEMA3F	chr3:50192847-50226532	18.1321	5.51622	-1.71679	-2.26289	5e-05	0.00118756	rs1046956	T	A	404L/M	Ttg/Atg	downstream variant 500B,missense,nc transcript variant,utr variant 3 prime	T=0.2620/31627 (ExAC)
														T=0.2340/1172 (1000 Genomes)
														T=0.3662/4763 (GO-ESP)
SERPINB6	chr6:2948392-2972399	91.4418	233.183	1.35054	1.30753	0.00795	0.0480878	rs2295769	T	C	90M/V	Atg/Gtg	missense	C=0.2645/32100 (ExAC)
														C=0.2129/1066 (1000 Genomes)
														C=0.2203/2865 (GO-ESP)
SGCG	chr13:23755040-23899333	43.0861	96.228	1.15924	1.39997	0.00325	0.0258269	rs1800354	A	G	287N/S	aAc/aGc	missense	A=0.1183/14344 (ExAC)
														A=0.1222/612 (1000 Genomes)
														A=0.1789/2327 (GO-ESP)
SH3BGR	chr21:40817796-40887435	32.4532	123.87	1.93239	2.21557	5e-05	0.00118756	rs6517549	G	A	50D/N	Gac/Aac	intron variant,missense,upstream variant 2KB	G=0.0212/2568 (ExAC)
														G=0.0102/51 (1000 Genomes)
														G=0.0223/290 (GO-ESP)
SLC15A3	chr11:60691912-60719257	34.6271	12.135	-1.51273	-1.81597	0.0003	0.00470345	rs2905692	A	G	437V/A	gTg/gCg	nc transcript variant,synonymous codon	A=0.0022/261 (ExAC)
														A=0.0058/29 (1000 Genomes)
														A=0.0098/128 (GO-ESP)
SLC16A1	chr1:113454469-113498975	17.4985	44.8343	1.35737	1.65367	0.00045	0.00647566	rs1049434	A	T	490D/E	gaT/gaA	missense	A=0.4028/48894 (ExAC)
														A=0.3233/1619 (1000 Genomes)
														A=0.3338/4341 (GO-ESP)
SLC30A9	chr4:41992522-42089578	9.50751	26.4108	1.47399	1.98261	0.0001	0.00205554	rs2581423	A	G	97T/A	Aca/Gca	missense	A=0.0207/2490 (ExAC)
														A=0.0206/103 (1000 Genomes)
														A=0.0241/313 (GO-ESP)
SLC35G2	chr3:136537860-136580905	7.70904	1.43197	-2.42855	-2.1338	0.0007	0.00891741	rs1052618	A	G	400K/R	aAg/aGg	intron variant,missense	A=0.2850/34576 (ExAC)
														A=0.2871/1438 (1000 Genomes)
														A=0.3263/4244 (GO-ESP)
SMYD2	chr1:214454564-214510477	53.6725	253.553	2.24003	2.1959	5e-05	0.00118756	rs1134647	G	A	165G/E	gGa/gAa	missense,nc transcript variant	G=0.1420/17235 (ExAC)
														G=0.1693/848 (1000 Genomes)
														G=0.0617/802 (GO-ESP)
SORD	chr15:45315301-45367287	2.24679	5.58095	1.31264	1.68209	0.00025	0.00412619	rs930337,rs2229659	A	C	248N/T	aAc/aCc	missense,nc transcript variant	C=0.0929/2819 (ExAC)
SRGN	chr10:70847827-70864575	71.5211	19.5565	-1.87072	-2.4835	5e-05	0.00118756	rs2805910,rs2229498	G	A	31R/Q	cGg/cAg	intron variant,missense	G=0.2490/30202 (ExAC)
														G=0.4103/2055 (1000 Genomes)
														G=0.2996/3896 (GO-ESP)
SRP9	chr1:225965514-225978168	45.7515	97.8207	1.09632	1.5436	0.00165	0.0159941	rs1130901	A	G	64I/M	atA/atG	intron variant,missense
STK17A	chr7:43622650-43667664	1.88097	11.3622	2.5947	3.58219	5e-05	0.00118756	rs1044141	A	G	362K/E	Aag/Gag	intron variant,missense	A=0.1986/24100 (ExAC)
														A=0.1791/897 (1000 Genomes)
														A=0.1788/2325 (GO-ESP)
STX8	chr17:9153787-9479275	30.3819	73.7701	1.27983	1.63517	0.0006	0.00799553	rs9893664	G	A	42T/M	aCg/aTg	nc transcript variant,synonymous codon	G=0.2144/26022 (ExAC)
														G=0.2877/1441 (1000 Genomes)
														G=0.2694/3504 (GO-ESP)
SUCLA2	chr13:48516789-48575462	21.5585	54.1905	1.32978	1.788	0.00025	0.00412619	rs7320366	A	T	51S/T	Tct/Act	missense,nc transcript variant	A=0.2485/30151 (ExAC)
														A=0.3165/1585 (1000 Genomes)
														A=0.2580/3355 (GO-ESP)
SUN1	chr7:855193-914557	62.332	29.5429	-1.07716	-1.34811	0.0062	0.0402294	rs6461378	C	T	176H/Y	Cac/Tac	missense	T=0.4667/56264 (ExAC)
														C=0.4671/2339 (1000 Genomes)
														T=0.4755/5987 (GO-ESP)
TCF15	chr20:584636-590910	79.5709	40.3867	-0.978361	-1.24711	0.0051	0.0351333	rs2754502	C	G	114V/L	Gtg/Ctg	missense	C=0.0000/0 (ExAC)
														C=0.0052/26 (1000 Genomes)
TMED5	chr1:93615298-93646246	2.68083	6.19944	1.20946	1.84078	0.0003	0.00470345	rs1060622	G	A	175T/I	aCt/aTt	missense,nc transcript variant,synonymous codon	G=0.4136/50210 (ExAC)
														A=0.4904/2456 (1000 Genomes)
														A=0.4703/6117 (GO-ESP)
TMEM176A	chr7:150488375-150502208	14.9797	49.5986	1.72728	1.24449	0.0083	0.0494839	rs9088	A	G	149T/A	Acc/Gcc	intron variant,missense	A=0.3000/36413 (ExAC)
														A=0.2574/1289 (1000 Genomes)
														A=0.3025/3934 (GO-ESP)
TMEM176A	chr7:150488375-150502208	14.9797	49.5986	1.72728	1.24449	0.0083	0.0494839	rs741064	A	G	63T/A	Acg/Gcg	downstream variant 500B,missense	A=0.1603/19452 (ExAC)
														A=0.0998/500 (1000 Genomes)
														A=0.1502/1953 (GO-ESP)
TMEM182	chr2:103378489-103460297	8.791	39.9846	2.18535	2.5255	5e-05	0.00118756	rs887987	T	C	223W/R	Tgg/Cgg	intron variant,missense	T=0.0235/2850 (ExAC)
														T=0.0084/42 (1000 Genomes)
														T=0.0250/325 (GO-ESP)
TRNP1	chr1:27320149-27328108	7.07537	25.6319	1.85706	2.26547	5e-05	0.00118756	rs6689941	T	C	27W/R	Tgg/Cgg	missense	T=0.0053/9 (ExAC)
														T=0.0180/90 (1000 Genomes)
														T=0.0121/83 (GO-ESP)
TSSC4	chr11:2421717-2425108	18.3385	47.4776	1.37237	1.47507	0.0029	0.0237472	rs2234283	A	C	274H/P	cAc/cCc	downstream variant 500B,missense	A=0.0064/689 (ExAC)
														A=0.0034/17 (1000 Genomes)
														A=0.0068/88 (GO-ESP)
UBA3	chr3:69103847-69129524	14.5539	30.743	1.07885	1.53243	0.00225	0.0200121	.	C	T	408G/E	gGa/gAa	intron variant,upstream variant 2KB,utr variant 5 prime	G=0.1769/677 (ExAC)
														G=0.1563/783 (1000 Genomes)
UGP2	chr2:64068097-64246214	44.7997	129.055	1.52643	1.65796	0.00055	0.0075397	rs6546029	G	A	28G/R	Gga/Aga	intron variant,upstream variant 2KB,utr variant 5 prime	G=0.1769/677 (ExAC)
														G=0.1563/783 (1000 Genomes)
USE1	chr19:17326154-17330638	22.5876	55.0997	1.28652	1.60429	0.00015	0.00282207	rs414528	T	C	113L/S	tTg/tCg	missense	T=0.0084/1016 (ExAC)
														T=0.0152/76 (1000 Genomes)
														T=0.0004/5 (GO-ESP)
VBP1	chrX:154425283-154468122	15.2839	35.9466	1.23384	1.8635	0.00015	0.00282207	rs572013	A	G	118M/V	Atg/Gtg	missense	A=0.0000/0 (ExAC)
														A=0.0000/0 (1000 Genomes)
WFS1	chr4:6271576-6304992	28.1942	59.9458	1.08826	1.33728	0.00265	0.0224112	rs1801212	G	A	333V/I	Gtc/Atc	missense	G=0.2182/26489 (ExAC)
														G=0.1156/579 (1000 Genomes)
														G=0.2007/2610 (GO-ESP)
XIRP1	chr3:39222714-39234138	38.0795	270.105	2.82643	1.39583	0.004	0.0296292	rs6805248	T	C	346Q/R	cAg/cGg	missense	T=0.0017/210 (ExAC)
														T=0.0066/33 (1000 Genomes)
														T=0.0054/70 (GO-ESP)
ZMYND12	chr1:42896000-42921938	0.685397	2.8333	2.04747	1.70715	0.0014	0.0142736	rs1034268	A	G	206F/L	Ttt/Ctt	missense	A=0.3364/40830 (ExAC)
														A=0.3506/1756 (1000 Genomes)
														A=0.3541/4605 (GO-ESP)

## Sheet: AdditionalTable7
Ingenuity Canonical Pathways	p-value	-log(p-value)	Ratio	z-score
Mitochondrial Dysfunction	1.86209e-09	8.73	0.277	NaN
Hepatic Fibrosis / Hepatic Stellate Cell Activation	4.57088e-09	8.34	0.273	NaN
Role of Macrophages, Fibroblasts and Endothelial Cells in Rheumatoid Arthritis	7.24436e-08	7.14	0.225	NaN
NF-κB Signaling	1.34896e-07	6.87	0.262	-4.025
Axonal Guidance Signaling	3.0903e-07	6.51	0.2	NaN
Notch Signaling	2.13796e-06	5.67	0.421	-0.632
Mouse Embryonic Stem Cell Pluripotency	2.51189e-06	5.6	0.295	-2.268
Human Embryonic Stem Cell Pluripotency	3.01995e-06	5.52	0.259	NaN
Protein Ubiquitination Pathway	3.80189e-06	5.42	0.216	NaN
Oxidative Phosphorylation	4.46684e-06	5.35	0.269	NaN
Role of Tissue Factor in Cancer	9.54993e-06	5.02	0.268	NaN
Regulation of the Epithelial-Mesenchymal Transition Pathway	1.51356e-05	4.82	0.228	NaN
Protein Kinase A Signaling	6.60693e-05	4.18	0.183	-1.25
STAT3 Pathway	8.12831e-05	4.09	0.284	-1.528
Sphingosine-1-phosphate Signaling	8.51138e-05	4.07	0.248	-1.732
Role of NFAT in Cardiac Hypertrophy	9.77237e-05	4.01	0.215	-2.214
Thrombin Signaling	0.000154882	3.81	0.209	-2.722
G-Protein Coupled Receptor Signaling	0.000218776	3.66	0.193	NaN
Role of Pattern Recognition Receptors in Recognition of Bacteria and Viruses	0.000218776	3.66	0.232	-2.985
HGF Signaling	0.000245471	3.61	0.241	-2.985
HMGB1 Signaling	0.00025704	3.59	0.233	-1.961
Glioblastoma Multiforme Signaling	0.000281838	3.55	0.219	-2.611
IL-15 Signaling	0.000288403	3.54	0.281	NaN
Wnt/Ca+ pathway	0.00030903	3.51	0.288	-2
Acute Myeloid Leukemia Signaling	0.000389045	3.41	0.256	-2.065
Molecular Mechanisms of Cancer	0.00040738	3.39	0.177	NaN
Valine Degradation I	0.00040738	3.39	0.343	NaN
Role of Osteoblasts, Osteoclasts and Chondrocytes in Rheumatoid Arthritis	0.000436516	3.36	0.196	NaN
Glucocorticoid Receptor Signaling	0.000549541	3.26	0.185	NaN
PI3K Signaling in B Lymphocytes	0.00057544	3.24	0.22	2.043
Reelin Signaling in Neurons	0.000616595	3.21	0.253	NaN
Macropinocytosis Signaling	0.000645654	3.19	0.265	-1.941
Xenobiotic Metabolism Signaling	0.000645654	3.19	0.185	NaN
NF-κB Activation by Viruses	0.000691831	3.16	0.257	NaN
Fatty Acid α-oxidation	0.000724436	3.14	0.391	NaN
VEGF Signaling	0.000794328	3.1	0.235	-2.982
Adipogenesis pathway	0.000851138	3.07	0.215	NaN
Tryptophan Degradation X (Mammalian, via Tryptamine)	0.000933254	3.03	0.333	NaN
Erythropoietin Signaling	0.000933254	3.03	0.257	NaN
Endothelin-1 Signaling	0.000954993	3.02	0.198	-2.335
Renin-Angiotensin Signaling	0.00104713	2.98	0.22	-2.746
Clathrin-mediated Endocytosis Signaling	0.00104713	2.98	0.197	NaN
Atherosclerosis Signaling	0.00114815	2.94	0.216	NaN
PDGF Signaling	0.00120226	2.92	0.241	-2.683
Breast Cancer Regulation by Stathmin1	0.00131826	2.88	0.193	NaN
Leptin Signaling in Obesity	0.00138038	2.86	0.244	0
Dendritic Cell Maturation	0.00144544	2.84	0.197	-3.888
Fatty Acid β-oxidation I	0.00147911	2.83	0.289	NaN
Production of Nitric Oxide and Reactive Oxygen Species in Macrophages	0.00165959	2.78	0.194	-4
Activation of IRF by Cytosolic Pattern Recognition Receptors	0.00169824	2.77	0.258	-2
TR/RXR Activation	0.00190546	2.72	0.228	NaN
TCA Cycle II (Eukaryotic)	0.00199526	2.7	0.293	NaN
Glioma Invasiveness Signaling	0.00229087	2.64	0.259	-0.258
IL-12 Signaling and Production in Macrophages	0.00229087	2.64	0.204	NaN
Wnt/β-catenin Signaling	0.00239883	2.62	0.194	-0.192
ERK5 Signaling	0.00239883	2.62	0.25	-1.291
p70S6K Signaling	0.00245471	2.61	0.208	-3
TREM1 Signaling	0.0025704	2.59	0.237	-3.771
Prolactin Signaling	0.0025704	2.59	0.237	-1
14-3-3-mediated Signaling	0.0025704	2.59	0.21	-1.147
ERK/MAPK Signaling	0.00263027	2.58	0.188	-2.535
Thrombopoietin Signaling	0.00269154	2.57	0.254	-1.291
LPS/IL-1 Mediated Inhibition of RXR Function	0.00295121	2.53	0.181	-0.577
Ovarian Cancer Signaling	0.00295121	2.53	0.203	NaN
JAK/Stat Signaling	0.00338844	2.47	0.236	-0.728
TNFR1 Signaling	0.00338844	2.47	0.265	-1.732
Putrescine Degradation III	0.00346737	2.46	0.303	NaN
PKCθ Signaling in T Lymphocytes	0.00363078	2.44	0.205	NaN
IL-8 Signaling	0.00371535	2.43	0.186	-3.55
IL-6 Signaling	0.00380189	2.42	0.207	-1.633
eNOS Signaling	0.00380189	2.42	0.194	-3.922
Gαq Signaling	0.00380189	2.42	0.194	-3.528
P2Y Purigenic Receptor Signaling Pathway	0.00389045	2.41	0.202	-2.353
Estrogen-Dependent Breast Cancer Signaling	0.00398107	2.4	0.239	NaN
Superpathway of Inositol Phosphate Compounds	0.00398107	2.4	0.181	NaN
Renal Cell Carcinoma Signaling	0.00398107	2.4	0.233	-0.905
Role of NANOG in Mammalian Embryonic Stem Cell Pluripotency	0.00446684	2.35	0.207	-2.309
Role of JAK1 and JAK3 in γc Cytokine Signaling	0.00457088	2.34	0.242	NaN
Isoleucine Degradation I	0.00457088	2.34	0.31	NaN
Ephrin Receptor Signaling	0.00457088	2.34	0.186	-1.606
FLT3 Signaling in Hematopoietic Progenitor Cells	0.00457088	2.34	0.23	-1.213
Antioxidant Action of Vitamin C	0.00467735	2.33	0.21	1.5
Fcγ Receptor-mediated Phagocytosis in Macrophages and Monocytes	0.0047863	2.32	0.212	-2.4
Telomerase Signaling	0.0047863	2.32	0.212	-2.524
B Cell Receptor Signaling	0.00549541	2.26	0.184	-2.694
G Protein Signaling Mediated by Tubby	0.00549541	2.26	0.286	NaN
iCOS-iCOSL Signaling in T Helper Cells	0.00562341	2.25	0.204	-2.357
Aryl Hydrocarbon Receptor Signaling	0.0057544	2.24	0.192	-2
VEGF Family Ligand-Receptor Interactions	0.0060256	2.22	0.22	-2.357
CXCR4 Signaling	0.00616595	2.21	0.188	-2.887
Tec Kinase Signaling	0.00616595	2.21	0.188	-3
RANK Signaling in Osteoclasts	0.00660693	2.18	0.213	-3.3
Cardiac β-adrenergic Signaling	0.00676083	2.17	0.191	-1.789
Gap Junction Signaling	0.00691831	2.16	0.185	NaN
Epithelial Adherens Junction Signaling	0.00707946	2.15	0.189	NaN
IL-4 Signaling	0.00707946	2.15	0.221	NaN
Non-Small Cell Lung Cancer Signaling	0.00707946	2.15	0.225	-2.138
GDNF Family Ligand-Receptor Interactions	0.00707946	2.15	0.225	NaN
PEDF Signaling	0.00707946	2.15	0.225	-1.807
CD40 Signaling	0.00724436	2.14	0.231	-1.604
Parkinson's Signaling	0.00724436	2.14	0.375	NaN
phagosome formation	0.0074131	2.13	0.202	NaN
Oxidative Ethanol Degradation III	0.0074131	2.13	0.29	NaN
RAR Activation	0.00776247	2.11	0.178	NaN
IL-17A Signaling in Airway Cells	0.00831764	2.08	0.227	-1.941
Neuropathic Pain Signaling In Dorsal Horn Neurons	0.00870964	2.06	0.202	-1.964
Insulin Receptor Signaling	0.00954993	2.02	0.188	0
Noradrenaline and Adrenaline Degradation	0.00977237	2.01	0.236	NaN
CDP-diacylglycerol Biosynthesis I	0.01	2	0.296	NaN
D-myo-inositol-5-phosphate Metabolism	0.01	2	0.184	NaN
NRF2-mediated Oxidative Stress Response	0.0104713	1.98	0.178	1.069
Small Cell Lung Cancer Signaling	0.0107152	1.97	0.216	NaN
Angiopoietin Signaling	0.0109648	1.96	0.221	0
Ephrin A Signaling	0.0112202	1.95	0.24	NaN
NGF Signaling	0.0112202	1.95	0.195	-2.837
Nitric Oxide Signaling in the Cardiovascular System	0.0112202	1.95	0.195	-1.706
Lymphotoxin β Receptor Signaling	0.0112202	1.95	0.232	-2.111
cAMP-mediated signaling	0.0114815	1.94	0.17	-2.874
Synaptic Long Term Potentiation	0.0120226	1.92	0.189	-1.633
Chemokine Signaling	0.0123027	1.91	0.213	-2.5
Role of IL-17A in Psoriasis	0.0125893	1.9	0.385	NaN
GM-CSF Signaling	0.0128825	1.89	0.222	-0.277
Ethanol Degradation II	0.0128825	1.89	0.244	NaN
Leukocyte Extravasation Signaling	0.0131826	1.88	0.172	-1.826
Virus Entry via Endocytic Pathways	0.0134896	1.87	0.2	NaN
fMLP Signaling in Neutrophils	0.0138038	1.86	0.191	-1.706
IL-9 Signaling	0.0141254	1.85	0.265	-1
Ethanol Degradation IV	0.0141254	1.85	0.265	NaN
FGF Signaling	0.0141254	1.85	0.202	-1.414
Germ Cell-Sertoli Cell Junction Signaling	0.0141254	1.85	0.178	NaN
Colorectal Cancer Metastasis Signaling	0.0147911	1.83	0.166	-2.722
Sperm Motility	0.0147911	1.83	0.184	-1.633
TNFR2 Signaling	0.0158489	1.8	0.276	-0.816
IL-3 Signaling	0.0162181	1.79	0.211	NaN
Ceramide Signaling	0.0165959	1.78	0.202	0.728
Thyroid Cancer Signaling	0.0177828	1.75	0.244	NaN
Relaxin Signaling	0.0177828	1.75	0.179	-1.698
MSP-RON Signaling Pathway	0.0177828	1.75	0.234	NaN
Gα12/13 Signaling	0.018197	1.74	0.186	-2.4
IL-17 Signaling	0.018197	1.74	0.208	NaN
Neurotrophin/TRK Signaling	0.018197	1.74	0.208	0
Phospholipase C Signaling	0.0190546	1.72	0.163	-2.744
Death Receptor Signaling	0.0194984	1.71	0.196	-2.357
EGF Signaling	0.0199526	1.7	0.217	-3.051
IGF-1 Signaling	0.0204174	1.69	0.192	0.5
Basal Cell Carcinoma Signaling	0.020893	1.68	0.205	-2.84
Melanocyte Development and Pigmentation Signaling	0.020893	1.68	0.198	-1.698
Dopamine Degradation	0.020893	1.68	0.238	NaN
Glioma Signaling	0.020893	1.68	0.189	-2.357
Role of JAK family kinases in IL-6-type Cytokine Signaling	0.0213796	1.67	0.28	NaN
Chronic Myeloid Leukemia Signaling	0.0218776	1.66	0.194	NaN
phagosome maturation	0.0223872	1.65	0.181	NaN
3-phosphoinositide Biosynthesis	0.0223872	1.65	0.172	NaN
Aldosterone Signaling in Epithelial Cells	0.0223872	1.65	0.173	-2.357
Rac Signaling	0.0229087	1.64	0.187	-1.342
Histamine Degradation	0.0234423	1.63	0.258	NaN
Role of NFAT in Regulation of the Immune Response	0.0239883	1.62	0.169	-3.128
GNRH Signaling	0.0245471	1.61	0.178	-2.449
Role of RIG1-like Receptors in Antiviral Innate Immunity	0.0245471	1.61	0.233	-2.121
Fatty Acid β-oxidation III (Unsaturated, Odd Number)	0.0245471	1.61	0.5	NaN
ErbB4 Signaling	0.025704	1.59	0.21	-1.155
Leucine Degradation I	0.0263027	1.58	0.269	NaN
Role of IL-17A in Arthritis	0.0269153	1.57	0.214	NaN
Integrin Signaling	0.0281838	1.55	0.163	-2.268
CD28 Signaling in T Helper Cells	0.0281838	1.55	0.179	-2.982
UVA-Induced MAPK Signaling	0.0281838	1.55	0.191	-1.698
Cardiac Hypertrophy Signaling	0.0316228	1.5	0.159	-2.667
BMP signaling pathway	0.0323594	1.49	0.195	-0.277
IL-15 Production	0.0323594	1.49	0.259	NaN
HIF1α Signaling	0.0323594	1.49	0.183	NaN
FcγRIIB Signaling in B Lymphocytes	0.0331131	1.48	0.222	-0.632
3-phosphoinositide Degradation	0.0331131	1.48	0.17	NaN
Phosphatidylglycerol Biosynthesis II (Non-plastidic)	0.0331131	1.48	0.242	NaN
PAK Signaling	0.0346737	1.46	0.187	-2
CNTF Signaling	0.0363078	1.44	0.212	0.302
Vitamin-C Transport	0.0363078	1.44	0.273	NaN
Factors Promoting Cardiogenesis in Vertebrates	0.0380189	1.42	0.185	NaN
Huntington's Disease Signaling	0.0380189	1.42	0.157	-2
PTEN Signaling	0.0389045	1.41	0.175	1.886
TWEAK Signaling	0.0389045	1.41	0.235	0
Neuregulin Signaling	0.0416869	1.38	0.183	-0.5
PPAR Signaling	0.0416869	1.38	0.183	1.698
D-myo-inositol (1,4,5,6)-Tetrakisphosphate Biosynthesis	0.0416869	1.38	0.17	NaN
D-myo-inositol (3,4,5,6)-tetrakisphosphate Biosynthesis	0.0416869	1.38	0.17	NaN
Fc Epsilon RI Signaling	0.0416869	1.38	0.175	-1.606
LPS-stimulated MAPK Signaling	0.042658	1.37	0.192	-2.138
iNOS Signaling	0.042658	1.37	0.213	NaN
Triacylglycerol Biosynthesis	0.042658	1.37	0.213	NaN
Acetyl-CoA Biosynthesis I (Pyruvate Dehydrogenase Complex)	0.042658	1.37	0.333	NaN
Glycogen Biosynthesis II (from UDP-D-Glucose)	0.042658	1.37	0.333	NaN
Polyamine Regulation in Colon Cancer	0.0446684	1.35	0.261	NaN
Glutaryl-CoA Degradation	0.0446684	1.35	0.261	NaN
Paxillin Signaling	0.0457088	1.34	0.178	-0.832
CCR3 Signaling in Eosinophils	0.0457088	1.34	0.172	NaN
Antiproliferative Role of Somatostatin Receptor 2	0.0457088	1.34	0.194	-0.905
Pancreatic Adenocarcinoma Signaling	0.0457088	1.34	0.176	-1.807
Regulation of IL-2 Expression in Activated and Anergic T Lymphocytes	0.047863	1.32	0.185	NaN
Gαi Signaling	0.0489779	1.31	0.171	-1.528
SAPK/JNK Signaling	0.0489779	1.31	0.179	-2.183
T Cell Receptor Signaling	0.0489779	1.31	0.176	NaN
Ketogenesis	0.0512861	1.29	0.278	NaN
tRNA Splicing	0.0512861	1.29	0.214	NaN
Ephrin B Signaling	0.0512861	1.29	0.187	-2.646
tRNA Charging	0.0524807	1.28	0.183	NaN
PPARα/RXRα Activation	0.0524807	1.28	0.159	1.877
Apoptosis Signaling	0.0537032	1.27	0.18	-0.5
Interferon Signaling	0.0537032	1.27	0.222	-1.89
CDK5 Signaling	0.0537032	1.27	0.175	-0.728
Tumoricidal Function of Hepatic Natural Killer Cells	0.0537032	1.27	0.25	-1
Tetrapyrrole Biosynthesis II	0.0562341	1.25	0.308	NaN
Melatonin Signaling	0.0562341	1.25	0.184	-1.069
HER-2 Signaling in Breast Cancer	0.0562341	1.25	0.184	NaN
Airway Pathology in Chronic Obstructive Pulmonary Disease	0.057544	1.24	0.375	NaN
Methylglyoxal Degradation I	0.057544	1.24	0.375	NaN
Formaldehyde Oxidation II (Glutathione-dependent)	0.057544	1.24	0.375	NaN
Hepatic Cholestasis	0.057544	1.24	0.159	NaN
FAK Signaling	0.057544	1.24	0.178	NaN
Signaling by Rho Family GTPases	0.0588844	1.23	0.153	-1.414
Serotonin Degradation	0.0630957	1.2	0.179	NaN
p53 Signaling	0.0630957	1.2	0.173	0.577
G Beta Gamma Signaling	0.0630957	1.2	0.173	-0.728
GPCR-Mediated Nutrient Sensing in Enteroendocrine Cells	0.0630957	1.2	0.176	NaN
Sertoli Cell-Sertoli Cell Junction Signaling	0.0660693	1.18	0.156	NaN
CREB Signaling in Neurons	0.0676083	1.17	0.156	-1.225
RhoGDI Signaling	0.0676083	1.17	0.156	1
April Mediated Signaling	0.0691831	1.16	0.211	-2.121
Hypoxia Signaling in the Cardiovascular System	0.0724436	1.14	0.185	-1
Phenylalanine Degradation IV (Mammalian, via Side Chain)	0.074131	1.13	0.219	NaN
T Helper Cell Differentiation	0.074131	1.13	0.181	NaN
Prostate Cancer Signaling	0.074131	1.13	0.174	NaN
ErbB Signaling	0.074131	1.13	0.174	NaN
GPCR-Mediated Integration of Enteroendocrine Signaling Exemplified by an L Cell	0.074131	1.13	0.177	NaN
Branched-chain α-keto acid Dehydrogenase Complex	0.0794328	1.1	0.333	NaN
Oxidized GTP and dGTP Detoxification	0.0794328	1.1	0.333	NaN
HIPPO signaling	0.0812831	1.09	0.172	-2.828
TGF-β Signaling	0.0812831	1.09	0.172	0
Actin Cytoskeleton Signaling	0.0812831	1.09	0.15	-0.816
Dopamine-DARPP32 Feedback in cAMP Signaling	0.0831764	1.08	0.154	-2.711
Gluconeogenesis I	0.0831764	1.08	0.196	NaN
RhoA Signaling	0.0870964	1.06	0.161	-0.471
Induction of Apoptosis by HIV1	0.0870964	1.06	0.183	-0.302
Toll-like Receptor Signaling	0.0870964	1.06	0.176	-2.111
B Cell Activating Factor Signaling	0.0891251	1.05	0.2	-2.646
Acute Phase Response Signaling	0.1	1	0.152	-1.4
Superoxide Radicals Degradation	0.102802	0.988	0.3	NaN
Thymine Degradation	0.102802	0.988	0.3	NaN
IL-2 Signaling	0.104232	0.982	0.182	-0.632
Coagulation System	0.108143	0.966	0.2	-0.378
LXR/RXR Activation	0.110154	0.958	0.156	2.668
Cholecystokinin/Gastrin-mediated Signaling	0.111429	0.953	0.16	-2.183
Androgen Signaling	0.115878	0.936	0.158	0
Ubiquinol-10 Biosynthesis (Eukaryotic)	0.116145	0.935	0.207	NaN
Dopamine Receptor Signaling	0.116145	0.935	0.163	-1.134
PXR/RXR Activation	0.122462	0.912	0.169	NaN
Natural Killer Cell Signaling	0.123027	0.91	0.157	NaN
Heme Biosynthesis II	0.12388	0.907	0.217	NaN
Glutamate Receptor Signaling	0.12388	0.907	0.172	NaN
Retinol Biosynthesis	0.12388	0.907	0.186	NaN
Uracil Degradation II (Reductive)	0.12942	0.888	0.273	NaN
Heme Degradation	0.12942	0.888	0.273	NaN
Tetrahydrobiopterin Biosynthesis I	0.12942	0.888	0.273	NaN
Adenine and Adenosine Salvage III	0.12942	0.888	0.235	NaN
2-oxobutanoate Degradation I	0.12942	0.888	0.235	NaN
IL-10 Signaling	0.13213	0.879	0.167	NaN
IL-1 Signaling	0.132739	0.877	0.16	-2.309
Myc Mediated Apoptosis Signaling	0.135831	0.867	0.172	NaN
Melanoma Signaling	0.136773	0.864	0.182	NaN
Netrin Signaling	0.136773	0.864	0.182	NaN
Growth Hormone Signaling	0.142233	0.847	0.164	-1.155
GABA Receptor Signaling	0.142233	0.847	0.164	0.378
Superpathway of Methionine Degradation	0.144877	0.839	0.167	NaN
CTLA4 Signaling in Cytotoxic T Lymphocytes	0.145211	0.838	0.159	NaN
Systemic Lupus Erythematosus Signaling	0.147571	0.831	0.142	NaN
Sonic Hedgehog Signaling	0.147911	0.83	0.194	-1.633
CD27 Signaling in Lymphocytes	0.149279	0.826	0.173	-2.121
RAN Signaling	0.152055	0.818	0.222	NaN
Extrinsic Prothrombin Activation Pathway	0.152055	0.818	0.222	0
Differential Regulation of Cytokine Production in Macrophages and T Helper Cells by IL-17A and IL-17F	0.152055	0.818	0.222	NaN
Ketolysis	0.152055	0.818	0.222	NaN
Cellular Effects of Sildenafil (Viagra)	0.155955	0.807	0.148	NaN
Hematopoiesis from Multipotent Stem Cells	0.158125	0.801	0.25	NaN
Methylmalonyl Pathway	0.158125	0.801	0.25	NaN
Ascorbate Recycling (Cytosolic)	0.158125	0.801	0.25	NaN
Tetrahydrobiopterin Biosynthesis II	0.158125	0.801	0.25	NaN
α-Adrenergic Signaling	0.159956	0.796	0.155	-1.941
IL-17A Signaling in Gastric Cells	0.161436	0.792	0.2	NaN
UVB-Induced MAPK Signaling	0.162181	0.79	0.17	-2.333
Tryptophan Degradation III (Eukaryotic)	0.164437	0.784	0.174	NaN
Synaptic Long Term Depression	0.166341	0.779	0.146	-2.132
Phospholipases	0.16788	0.775	0.162	NaN
Tight Junction Signaling	0.170216	0.769	0.144	NaN
Corticotropin Releasing Hormone Signaling	0.171791	0.765	0.149	-3
Oleate Biosynthesis II (Animals)	0.175792	0.755	0.211	NaN
Endometrial Cancer Signaling	0.175792	0.755	0.167	NaN
Unfolded protein response	0.175792	0.755	0.167	NaN
Estrogen Biosynthesis	0.179473	0.746	0.17	NaN
Role of PKR in Interferon Induction and Antiviral Response	0.18197	0.74	0.175	NaN
Acetone Degradation I (to Methylglyoxal)	0.183231	0.737	0.182	NaN
Agrin Interactions at Neuromuscular Junction	0.192309	0.716	0.157	-1
Choline Degradation I	0.193642	0.713	0.286	NaN
Aspartate Biosynthesis	0.193642	0.713	0.286	NaN
Mechanisms of Viral Exit from Host Cells	0.198609	0.702	0.171	NaN
Cardiomyocyte Differentiation via BMP Receptors	0.200447	0.698	0.2	NaN
Glucose and Glucose-1-phosphate Degradation	0.200447	0.698	0.2	NaN
Oncostatin M Signaling	0.201837	0.695	0.176	0.447
Cell Cycle: G2/M DNA Damage Checkpoint Regulation	0.210378	0.677	0.163	0.816
VDR/RXR Activation	0.210863	0.676	0.152	NaN
Bladder Cancer Signaling	0.215278	0.667	0.149	NaN
UVC-Induced MAPK Signaling	0.216272	0.665	0.167	-1.134
Aspartate Degradation II	0.2208	0.656	0.214	NaN
Circadian Rhythm Signaling	0.221309	0.655	0.171	NaN
IL-17A Signaling in Fibroblasts	0.221309	0.655	0.171	NaN
Regulation of eIF4 and p70S6K Signaling	0.223872	0.65	0.14	-1.265
Endoplasmic Reticulum Stress Pathway	0.226464	0.645	0.19	NaN
Stearate Biosynthesis I (Animals)	0.226464	0.645	0.16	NaN
Regulation of Cellular Mechanics by Calpain Protease	0.234963	0.629	0.155	-0.816
Thioredoxin Pathway	0.239332	0.621	0.25	NaN
Glutathione Redox Reactions II	0.239332	0.621	0.25	NaN
D-myo-inositol (1,4,5)-Trisphosphate Biosynthesis	0.241546	0.617	0.167	NaN
Gustation Pathway	0.250035	0.602	0.14	NaN
Type II Diabetes Mellitus Signaling	0.251189	0.6	0.139	-2.84
D-myo-inositol (1,4,5)-trisphosphate Degradation	0.25293	0.597	0.182	NaN
Telomere Extension by Telomerase	0.253513	0.596	0.2	NaN
Prostanoid Biosynthesis	0.253513	0.596	0.2	NaN
Calcium-induced T Lymphocyte Apoptosis	0.271019	0.567	0.147	-1.89
Intrinsic Prothrombin Activation Pathway	0.271019	0.567	0.167	-1
Role of p14/p19ARF in Tumor Suppression	0.271019	0.567	0.167	1.342
ILK Signaling	0.271019	0.567	0.134	-2.858
Docosahexaenoic Acid (DHA) Signaling	0.271019	0.567	0.156	NaN
Semaphorin Signaling in Neurons	0.277971	0.556	0.151	NaN
Complement System	0.282488	0.549	0.158	2.236
Epoxysqualene Biosynthesis	0.285102	0.545	0.222	NaN
Guanine and Guanosine Salvage I	0.285102	0.545	0.222	NaN
Glycine Degradation (Creatine Biosynthesis)	0.285102	0.545	0.222	NaN
Glutamate Degradation II	0.285102	0.545	0.222	NaN
Arsenate Detoxification I (Glutaredoxin)	0.287078	0.542	0.188	NaN
Inosine-5'-phosphate Biosynthesis II	0.287078	0.542	0.188	NaN
GDP-glucose Biosynthesis	0.287078	0.542	0.188	NaN
Estrogen-mediated S-phase Entry	0.30761	0.512	0.167	-1
Superpathway of D-myo-inositol (1,4,5)-trisphosphate Metabolism	0.319154	0.496	0.156	NaN
Cysteine Biosynthesis III (mammalia)	0.319154	0.496	0.156	NaN
Glutathione-mediated Detoxification	0.325837	0.487	0.15	NaN
β-alanine Degradation I	0.331131	0.48	0.2	NaN
4-aminobutyrate Degradation I	0.331131	0.48	0.2	NaN
Cell Cycle: G1/S Checkpoint Regulation	0.333426	0.477	0.141	0
D-myo-inositol (1,3,4)-trisphosphate Biosynthesis	0.335738	0.474	0.16	NaN
Methionine Degradation I (to Homocysteine)	0.335738	0.474	0.16	NaN
Gαs Signaling	0.34435	0.463	0.133	-2.324
Glycolysis I	0.347536	0.459	0.146	NaN
Nicotine Degradation II	0.349945	0.456	0.137	NaN
ErbB2-ErbB3 Signaling	0.350752	0.455	0.14	NaN
Role of PI3K/AKT Signaling in the Pathogenesis of Influenza	0.350752	0.455	0.138	-1.414
Crosstalk between Dendritic Cells and Natural Killer Cells	0.363078	0.44	0.133	NaN
Antiproliferative Role of TOB in T Cell Signaling	0.363915	0.439	0.154	NaN
Androgen Biosynthesis	0.363915	0.439	0.154	NaN
Glutathione Redox Reactions I	0.363915	0.439	0.154	NaN
Pyridoxal 5'-phosphate Salvage Pathway	0.366438	0.436	0.135	NaN
Amyotrophic Lateral Sclerosis Signaling	0.37325	0.428	0.131	NaN
Phenylethylamine Degradation I	0.375837	0.425	0.182	NaN
D-glucuronate Degradation I	0.375837	0.425	0.182	NaN
4-hydroxyproline Degradation I	0.375837	0.425	0.182	NaN
L-glutamine Biosynthesis II (tRNA-dependent)	0.375837	0.425	0.182	NaN
L-cysteine Degradation I	0.375837	0.425	0.182	NaN
Phenylalanine Degradation I (Aerobic)	0.375837	0.425	0.182	NaN
Agranulocyte Adhesion and Diapedesis	0.380189	0.42	0.126	NaN
Fatty Acid Activation	0.38815	0.411	0.158	NaN
Bupropion Degradation	0.391742	0.407	0.148	NaN
1D-myo-inositol Hexakisphosphate Biosynthesis II (Mammalian)	0.391742	0.407	0.148	NaN
γ-glutamyl Cycle	0.391742	0.407	0.148	NaN
MIF-mediated Glucocorticoid Regulation	0.391742	0.407	0.143	-0.447
Putrescine Biosynthesis III	0.392645	0.406	0.25	NaN
Role of Wnt/GSK-3β Signaling in the Pathogenesis of Influenza	0.399025	0.399	0.132	-0.816
Amyloid Processing	0.409261	0.388	0.135	NaN
Role of IL-17F in Allergic Inflammatory Airway Diseases	0.413048	0.384	0.136	-2.449
Eumelanin Biosynthesis	0.418794	0.378	0.167	NaN
Melatonin Degradation II	0.418794	0.378	0.167	NaN
Glutamate Degradation III (via 4-aminobutyrate)	0.418794	0.378	0.167	NaN
Adenosine Nucleotides Degradation II	0.419759	0.377	0.143	NaN
DNA Methylation and Transcriptional Repression Signaling	0.420727	0.376	0.15	NaN
Granzyme A Signaling	0.420727	0.376	0.15	NaN
Purine Ribonucleosides Degradation to Ribose-1-phosphate	0.420727	0.376	0.15	NaN
Calcium Signaling	0.42462	0.372	0.124	-1.155
Type I Diabetes Mellitus Signaling	0.427563	0.369	0.126	-1.732
AMPK Signaling	0.431519	0.365	0.123	-1.528
Estrogen Receptor Signaling	0.431519	0.365	0.125	NaN
Cyclins and Cell Cycle Regulation	0.432514	0.364	0.128	-0.816
Granulocyte Adhesion and Diapedesis	0.439542	0.357	0.123	NaN
Retinoate Biosynthesis I	0.440555	0.356	0.135	NaN
Serotonin Receptor Signaling	0.44978	0.347	0.13	NaN
Mitochondrial L-carnitine Shuttle Pathway	0.453942	0.343	0.143	NaN
L-carnitine Biosynthesis	0.461318	0.336	0.154	NaN
Chondroitin and Dermatan Biosynthesis	0.461318	0.336	0.154	NaN
Pentose Phosphate Pathway (Non-oxidative Branch)	0.461318	0.336	0.154	NaN
Glycine Cleavage Complex	0.461318	0.336	0.154	NaN
GDP-mannose Biosynthesis	0.461318	0.336	0.154	NaN
PCP pathway	0.461318	0.336	0.127	-1.414
Airway Inflammation in Asthma	0.463447	0.334	0.2	NaN
Asparagine Degradation I	0.463447	0.334	0.2	NaN
Methylthiopropionate Biosynthesis	0.463447	0.334	0.2	NaN
Hypusine Biosynthesis	0.463447	0.334	0.2	NaN
Sorbitol Degradation I	0.463447	0.334	0.2	NaN
Adenine and Adenosine Salvage VI	0.463447	0.334	0.2	NaN
Role of MAPK Signaling in the Pathogenesis of Influenza	0.472063	0.326	0.125	NaN
Retinoic acid Mediated Apoptosis Signaling	0.479733	0.319	0.125	-2.828
Pentose Phosphate Pathway	0.485289	0.314	0.136	NaN
Zymosterol Biosynthesis	0.485289	0.314	0.136	NaN
Glucocorticoid Biosynthesis	0.485289	0.314	0.136	NaN
Mineralocorticoid Biosynthesis	0.485289	0.314	0.136	NaN
Inhibition of Angiogenesis by TSP1	0.487528	0.312	0.128	-2
Cholesterol Biosynthesis I	0.487528	0.312	0.128	NaN
Pyrimidine Ribonucleotides Interconversion	0.487528	0.312	0.128	NaN
Cholesterol Biosynthesis II (via 24,25-dihydrolanosterol)	0.487528	0.312	0.128	NaN
Cholesterol Biosynthesis III (via Desmosterol)	0.487528	0.312	0.128	NaN
Caveolar-mediated Endocytosis Signaling	0.489779	0.31	0.123	NaN
Eicosanoid Signaling	0.497737	0.303	0.122	-0.447
4-1BB Signaling in T Lymphocytes	0.500035	0.301	0.129	NaN
Triacylglycerol Degradation	0.500035	0.301	0.129	NaN
DNA Double-Strand Break Repair by Non-Homologous End Joining	0.501187	0.3	0.143	NaN
Acyl-CoA Hydrolysis	0.501187	0.3	0.143	NaN
Pregnenolone Biosynthesis	0.501187	0.3	0.143	NaN
Tyrosine Degradation I	0.501187	0.3	0.143	NaN
Transcriptional Regulatory Network in Embryonic Stem Cells	0.511682	0.291	0.125	NaN
Differential Regulation of Cytokine Production in Intestinal Epithelial Cells by IL-17A and IL-17F	0.516416	0.287	0.13	NaN
Dermatan Sulfate Degradation (Metazoa)	0.516416	0.287	0.13	NaN
Methylglyoxal Degradation III	0.516416	0.287	0.13	NaN
Salvage Pathways of Pyrimidine Ribonucleotides	0.517607	0.286	0.119	NaN
All-trans-decaprenyl Diphosphate Biosynthesis	0.52723	0.278	0.167	NaN
Alanine Degradation III	0.52723	0.278	0.167	NaN
Alanine Biosynthesis II	0.52723	0.278	0.167	NaN
L-serine Degradation	0.52723	0.278	0.167	NaN
Assembly of RNA Polymerase II Complex	0.540754	0.267	0.12	NaN
IL-22 Signaling	0.545758	0.263	0.125	NaN
Role of JAK1, JAK2 and TYK2 in Interferon Signaling	0.545758	0.263	0.125	NaN
γ-linolenate Biosynthesis II (Animals)	0.545758	0.263	0.125	NaN
ATM Signaling	0.545758	0.263	0.119	-0.447
Remodeling of Epithelial Adherens Junctions	0.550808	0.259	0.118	NaN
Citrulline-Nitric Oxide Cycle	0.57544	0.24	0.125	NaN
Spermine Biosynthesis	0.582103	0.235	0.143	NaN
Proline Degradation	0.582103	0.235	0.143	NaN
Thyroid Hormone Biosynthesis	0.582103	0.235	0.143	NaN
GDP-L-fucose Biosynthesis I (from GDP-D-mannose)	0.582103	0.235	0.143	NaN
Tyrosine Biosynthesis IV	0.582103	0.235	0.143	NaN
Glutamate Biosynthesis II	0.582103	0.235	0.143	NaN
Glutamate Degradation X	0.582103	0.235	0.143	NaN
Glycogen Degradation II	0.608135	0.216	0.118	NaN
Lysine Degradation II	0.608135	0.216	0.118	NaN
UDP-N-acetyl-D-glucosamine Biosynthesis II	0.608135	0.216	0.118	NaN
Trehalose Degradation II (Trehalase)	0.630957	0.2	0.125	NaN
NADH Repair	0.630957	0.2	0.125	NaN
Myo-inositol Biosynthesis	0.630957	0.2	0.125	NaN
Geranylgeranyldiphosphate Biosynthesis	0.630957	0.2	0.125	NaN
Xanthine and Xanthosine Salvage	0.630957	0.2	0.125	NaN
Morphine Biosynthesis	0.630957	0.2	0.125	NaN
Cysteine Biosynthesis/Homocysteine Degradation	0.630957	0.2	0.125	NaN
Asparagine Biosynthesis I	0.630957	0.2	0.125	NaN

## Sheet: AdditionalTable8
#CHROM	POS	ID	REF	ALT	Amino Acid Change	DNA Change	GENE HGNC	Ingenuity Canonical Pathways
8	17918934	rs10103355	A	G	221V/A	gTc/gCc	ASAH1	Sphingosine-1-phosphate Signaling
15	65489688	rs2679117	T	C	979Q/R	cAg/cGg	CILP	3-phosphoinositide Biosynthesis
15	65489688	rs2679117	T	C	979Q/R	cAg/cGg	CILP	3-phosphoinositide Degradation
15	65489688	rs2679117	T	C	979Q/R	cAg/cGg	CILP	D-myo-inositol (1,4,5,6)-Tetrakisphosphate Biosynthesis
15	65489688	rs2679117	T	C	979Q/R	cAg/cGg	CILP	D-myo-inositol (3,4,5,6)-tetrakisphosphate Biosynthesis
15	65489688	rs2679117	T	C	979Q/R	cAg/cGg	CILP	D-myo-inositol-5-phosphate Metabolism
15	65489688	rs2679117	T	C	979Q/R	cAg/cGg	CILP	Superpathway of Inositol Phosphate Compounds
10	101473218	rs2231687	A	G	374F/L	Ttt/Ctt	COX15	Mitochondrial Dysfunction
10	101473218	rs2231687	A	G	374F/L	Ttt/Ctt	COX15	Oxidative Phosphorylation
5	176885178	rs28538572	A	G	553S/P	Tcc/Ccc	DBN1	Gap Junction Signaling
1	167095163	rs267745	G	C	265E/D	gaG/gaC	DUSP27	3-phosphoinositide Biosynthesis
1	167095163	rs267745	G	C	265E/D	gaG/gaC	DUSP27	3-phosphoinositide Degradation
1	167095163	rs267745	G	C	265E/D	gaG/gaC	DUSP27	D-myo-inositol (1,4,5,6)-Tetrakisphosphate Biosynthesis
1	167095163	rs267745	G	C	265E/D	gaG/gaC	DUSP27	D-myo-inositol (3,4,5,6)-tetrakisphosphate Biosynthesis
1	167095163	rs267745	G	C	265E/D	gaG/gaC	DUSP27	D-myo-inositol-5-phosphate Metabolism
1	167095163	rs267745	G	C	265E/D	gaG/gaC	DUSP27	Superpathway of Inositol Phosphate Compounds
10	135186806	rs10466126	A	G	11V/A	gTc/gCc	ECHS1	Fatty Acid _-oxidation I
10	135186806	rs10466126	A	G	11V/A	gTc/gCc	ECHS1	Isoleucine Degradation I
10	135186806	rs10466126	A	G	11V/A	gTc/gCc	ECHS1	Valine Degradation I
1	23885498	rs11574	T	C	105T/A	Act/Gct	ID3	Mouse Embryonic Stem Cell Pluripotency
2	163124051	rs1990760	C	T	946A/T	Gca/Aca	IFIH1	Activation of IRF by Cytosolic Pattern Recognition Receptors
2	163124051	rs1990760	C	T	946A/T	Gca/Aca	IFIH1	Role of Pattern Recognition Receptors in Recognition of Bacteria and Viruses
2	163124051	rs1990760	C	T	946A/T	Gca/Aca	IFIH1	Role of RIG1-like Receptors in Antiviral Innate Immunity
3	182755209	rs2270968	T	G	329H/P	cAc/cCc	MCCC1	Leucine Degradation I
5	52942083	rs31304	A	C	124S/R	Agt/Cgt	NDUFS4	Mitochondrial Dysfunction
5	52942083	rs31304	A	C	124S/R	Agt/Cgt	NDUFS4	Oxidative Phosphorylation
19	1094004	rs12459404	G	A	44S/F	tCt/tTt	POLR2E	Glucocorticoid Receptor Signaling
19	1094004	rs12459404	G	A	44S/F	tCt/tTt	POLR2E	Huntington's Disease Signaling
7	113519719	rs2974944	A	T	476N/K	aaT/aaA	PPP1R3A	Breast Cancer Regulation by Stathmin1
7	113519719	rs2974944	A	T	476N/K	aaT/aaA	PPP1R3A	Cardiac _-adrenergic Signaling
7	113519719	rs2974944	A	T	476N/K	aaT/aaA	PPP1R3A	ERK/MAPK Signaling
7	113519719	rs2974944	A	T	476N/K	aaT/aaA	PPP1R3A	Insulin Receptor Signaling
7	113519719	rs2974944	A	T	476N/K	aaT/aaA	PPP1R3A	Production of Nitric Oxide and Reactive Oxygen Species in Macrophages
7	113519719	rs2974944	A	T	476N/K	aaT/aaA	PPP1R3A	Protein Kinase A Signaling
7	113519719	rs2974944	A	T	476N/K	aaT/aaA	PPP1R3A	Synaptic Long Term Potentiation
3	50222926	rs1046956	T	A	404L/M	Ttg/Atg	SEMA3F	Axonal Guidance Signaling
13	48547467	rs7320366	A	T	51S/T	Tct/Act	SUCLA2	TCA Cycle II (Eukaryotic)
2	64069732	rs6546029	G	A	28G/R	Gga/Aga	UGP2	Glycogen Biosynthesis II (from UDP-D-Glucose)

## Sheet: AdditionalTable9
Subject ID	REF	ALT	Genotype
ECHS1 rs10466126: GTC ⇒ GCC
DCM_S26	A	G	G/G
DCM_S48	A	G	G/G
DCM_S32	A	G	G/G
DCM_S24	A	G	G/G
DCM_S30	A	G	G/G
DCM_S27	A	G	G/G
CTR_S3b	A	G	SNP absent
CTR_S4a	A	G	SNP absent
CTR_S6a	A	G	SNP absent
CTR_S1a	A	G	A/G
ECHS1 rs1049951: ACC ⇒ ATC
DCM_S26	G	A	A/A
DCM_S48	G	A	A/A
DCM_S32	G	A	A/A
DCM_S24	G	A	A/A
DCM_S30	G	A	A/A
DCM_S27	G	A	A/A
CTR_S3b	G	A	A/A
CTR_S4a	G	A	SNP absent
CTR_S6a	G	A	Low Qual
CTR_S1a	G	A	G/A
DBT rs12021720: GGT ⇒ AGT
DCM_S26	C	T	Low Qual
DCM_S48	C	T	T/T
DCM_S32	C	T	T/T
DCM_S24	C	T	C/T
DCM_S30	C	T	T/T
DCM_S27	C	T	T/T
CTR_S3b	C	T	SNP absent
CTR_S4a	C	T	SNP absent
CTR_S6a	C	T	SNP absent
CTR_S1a	C	T	T/T
MCCC1 rs2270968: CAC ⇒ CCC
DCM_S26	T	G	Low Qual
DCM_S48	T	G	G/G
DCM_S32	T	G	G/G
DCM_S24	T	G	G/G
DCM_S30	T	G	G/G
DCM_S27	T	G	G/G
CTR_S3b	T	G	SNP absent
CTR_S4a	T	G	SNP absent
CTR_S6a	T	G	SNP absent
CTR_S1a	T	G	T/G

## Sheet: AdditionalTable10
Subject ID	rs ID	REF	ALT	Genotype filter	SNP Genotype
ECHS1_rs10466126 GTC ⇒ GCC
FAM001
SRR851924	rs10466126	A	G	n/a	SNP absent
SRR851923	rs10466126	A	G	LowGQX;LowGQ	A/G
SRR851886	rs10466126	A	G	n/a	SNP absent
FAM027
SRR851905	rs10466126	A	G	LowGQX;LowGQ	A/G
SRR851914	rs10466126	A	G	PASS	A/G
SRR851916	rs10466126	A	G	PASS	A/G
SRR851918	rs10466126	A	G	n/a	SNP absent
SRR851922	rs10466126	A	G	PASS	A/G
Chinese FAM
SRR2968049	rs10466126	A	G	PASS	G/G
SRR2968053	rs10466126	A	G	LowGQX;LowGQ	G/G
SRR2968050	rs10466126	A	G	PASS	G/G
SRR2968047	rs10466126	A	G	n/a	SNP absent
SRR2968056	rs10466126	A	G	n/a	SNP absent
ECHS1_rs1049951 ACC ⇒ ATC
FAM001
SRR851924	rs1049951	G	A	PASS	A/A
SRR851923	rs1049951	G	A	PASS	A/A
SRR851886	rs1049951	G	A	LowGQX;LowGQ	A/A
FAM027
SRR851905	rs1049951	G	A	LowGQX;LowGQ	A/A
SRR851914	rs1049951	G	A	PASS	A/A
SRR851916	rs1049951	G	A	LowGQX;LowGQ	A/A
SRR851918	rs1049951	G	A	LowGQX;LowGQ	A/A
SRR851922	rs1049951	G	A	PASS	A/A
Chinese FAM
SRR2968049	rs1049951	G	A	PASS	G/A
SRR2968053	rs1049951	G	A	LowGQX;LowGQ	A/A
SRR2968050	rs1049951	G	A	PASS	G/A
SRR2968047	rs1049951	G	A	n/a	SNP absent
SRR2968056	rs1049951	G	A	n/a	SNP absent
DBT_rs12021720 GGT ⇒ AGT
FAM001
SRR851924	rs12021720	C	T	PASS	T/T
SRR851923	rs12021720	C	T	PASS	T/T
SRR851886	rs12021720	C	T	PASS	T/T
FAM027
SRR851905	rs12021720	C	T	PASS	T/T
SRR851914	rs12021720	C	T	PASS	T/T
SRR851916	rs12021720	C	T	PASS	T/T
SRR851918	rs12021720	C	T	LowGQX;LowGQ	T/T
SRR851922	rs12021720	C	T	PASS	T/T
Chinese FAM
SRR2968049	rs12021720	C	T	PASS	T/T
SRR2968053				n/a	SNP absent
SRR2968050	rs12021720	C	T	PASS	T/T
SRR2968047	rs12021720	C	T	LowGQX;LowGQ	T/T
SRR2968056	rs12021720	C	T	LowGQX;LowGQ	T/T
MCCC1_rs2270968 CAC ⇒ CCC
FAM001
SRR851924	rs2270968	T	G	n/a	SNP absent
SRR851923	rs2270968	T	G	PASS	T/G
SRR851886	rs2270968	T	G	PASS	T/G
FAM027
SRR851905	rs2270968	T	G	LowGQX;LowGQ	G/G
SRR851914	rs2270968	T	G	PASS	T/G
SRR851916	rs2270968	T	G	LowGQX;LowGQ	G/G
SRR851918	rs2270968	T	G	LowGQX;LowGQ	T/G
SRR851922	rs2270968	T	G	PASS	T/G
Chinese FAM
SRR2968049	rs2270968	T	G	n/a	SNP absent
SRR2968053	rs2270968	T	G	n/a	SNP absent
SRR2968050	rs2270968	T	G	n/a	SNP absent
SRR2968047	rs2270968	T	G	n/a	SNP absent
SRR2968056	rs2270968	T	G	n/a	SNP absent

[truncated: 10 more sheets: AdditionalTable11, AdditionalTable12, AdditionalTable13, AdditionalTable14, AdditionalTable15, AdditionalTable16, AdditionalTable17, AdditionalTable18, AdditionalTable19, AdditionalTable20]
